# Supplementary material for: The Stability-Indicating Ultra High-Performance Liquid Chromatography with Diode Array Detector and Tandem Mass Spectrometry Method Applied for the Forced Degradation Study of Ritlecitinib: An Appraisal of Green and Blue Metrics
Source: Pharmaceuticals (Basel). 2025 Jan 17;18(1):124. doi: 10.3390/ph18010124 (PMC11768339; doi:10.3390/ph18010124)
Supplement: Supplementary file 1 [file pharmaceuticals-18-00124-s001.zip]

Archive with 1 entries (1 files):
- pharmaceuticals-3385763-supplementary.pdf
